# Supplementary material for: Effects of Minocycline on Urine Albumin, Interleukin-6, and Osteoprotegerin in Patients with Diabetic Nephropathy: A Randomized Controlled Pilot Trial
Source: PLoS One. 2016 Mar 28;11(3):e0152357. doi: 10.1371/journal.pone.0152357 (PMC4809491; doi:10.1371/journal.pone.0152357)
Supplement: S1 Dataset — (XLSX) [file pone.0152357.s003.xlsx]

## Sheet: Proteinuria
sid	drug__assigned	redcap_event_name	sex	race_or_ethnic_group	map_screen	fbp_systolic	fbp_diastolic	bp_systolic	bp_diastolic	spot_prot_creat_ratio	spot_albumin_creat_ratio	daytime_total_albumin1	daytime_total_protein1	daytime_total_creatinine1	overnight_total_albumin1	overnight_total_protein1	overnight_total_creatinine1	complete_collection_albumin1	complete_collection_protein1	complete_collection__v_18	daytime_albumin_crea_v_19	daytime_protein_crea_v_20	daytime_total_albumin2	daytime_total_protein2	daytime_total_creatinine2	overnight_albumin_cr_v_21	overnight_protein_cr_v_22	overnight_total_albumin2	overnight_total_protein2	overnight_total_creatinine2	complete_collection_albumin2	complete_collection_protein2	complete_collection__v_23	hgb_a1c	DMDuration	AgeAtVisit	AvgCrCl
001	Minocycline	screen	Male	Asian/Pacific Islander	79	126	56																											8	25.8426	62.8227
001	Minocycline	screen2								2.89	2.59	3338.8	4182	748	474.24	662.4	326.4	3813.04	4844.4	1074.4	3.3	3.85	2399.76	2802.75	727.2	2.63	3.1	874.24	1030.4	332.8	3274	3833.15	1060				40.6
001	Minocycline	enroll						156	66
001	Minocycline	d28						168	76	6.04	4.65	2078.4	2790	396	2587.12	3233.9	575.9	4665.52	6023.9	971.9														7.5			35.07
001	Minocycline	d56						141	68	3.58	2.42	1968.42	2877.9	699.6	1469.4	2263	589	3437.82	5140.9	1288.6																	45.1
001	Minocycline	d86t
001	Minocycline	d116						140	65	3.99	3.28	1156.48	1539.2	540.8	1242	1656	667	2398.48	3195.2	1207.8																	27.1
001	Minocycline	d146t
001	Minocycline	d176				140	70			2.04	1.47	946.91	1270.9	519.1	1410.64	2063.6	723.8	2357.55	3334.5	1242.9	2.17	3.26	1400.88	2100.8	644.8	2.04	3	1302.88	1917.6	639.2	2703.76	4018.4	1284	7.8			35.955
001	Minocycline	et
001	Minocycline	washout				140	56			1.74	1.07	1016.76	1620.6	777	879.71	1424.1	585.8	1896.47	3044.7	1362.8																	32.01
001	Minocycline	etwashout
002	Minocycline	screen	Female	Hispanic	103	136	86			2.34	1.92	609.04	966	349.6	685.43	1111.5	331.5	1294.47	2077.5	681.1	1.76	2.9	511	840	290	1.67	2.84	538.9	918	323	1049.9	1758	613	7	16.7447	60.783	17.555
002	Minocycline	screen2
002	Minocycline	enroll
002	Minocycline	d28						150	63	1.95	1.31	532.98	882.9	453.6	414.32	704.7	352.35	947.3	1587.6	805.95																	20.01
002	Minocycline	d56						132	65	1.18	0.76	156.85	254	234.95	90.62	142.6	151.8	247.47	396.6	386.75																	9.15
002	Minocycline	d86t
002	Minocycline	d116						155	65	1.38	0.88	211.72	346.15	322	105.91	151.3	204.7	317.63	497.45	526.7																	17.64
002	Minocycline	d146t
002	Minocycline	d176				146	60			0.97	0.58	97.76	176.4	249.9	91.58	148	240.5	189.34	324.4	490.4	0.45	0.84	136.2	252	300	0.35	0.62	100.1	176	286	236.3	428	586	7.6			16.38
002	Minocycline	et
002	Minocycline	washout				122	55			0.625	0.332143	112.8	225.6	394.8	46.64	88	237.6	159.44	313.6	632.4																	18.0686
002	Minocycline	etwashout
003	Placebo	screen	Male	Hispanic	87	100	58			1.7	1.06	703.89	1232.4	651.75	1110.1	1938	816	1813.99	3170.4	1467.75	0.83	1.58	721.71	1385.1	874.8	0.9	1.76	488.25	954.8	542.5	1209.96	2339.9	1417.3	6.6	16.9555	51.8166	103.04
003	Placebo	screen2
003	Placebo	enroll
003	Placebo	d28						132	70	4.67	3.12	3190.73	4802.4	717.75	2034.72	2952	547.2	5225.45	7754.4	1264.95																	69.18
003	Placebo	d56						120	65	3.74	2.65	2213.9	3235.7	982.5	2072.13	2891.9	669.2	4286.03	6127.6	1651.7																	113.35
003	Placebo	d86t
003	Placebo	d116						120	65	6.63	4.42	3481.84	5041	1065	2103.04	2756	763.2	5584.88	7797	1828.2																	133.31
003	Placebo	d146t
003	Placebo	d176				176	80			3.66	2.57	1236.11	1810.5	823.6	1570.33	2424.5	746	2806.44	4235	1569.6	2.23	3.27	2266.44	3326.4	1016.4	2.41	3.69	1402.7	2141.4	581	3669.14	5467.8	1597.4	8.6			70.155
003	Placebo	et
003	Placebo	washout				144	75			4.95699	3.44946	2498.56	3513.6	951.6	1699.36	2644.8	532	4197.92	6158.4	1483.6																	94.4109
003	Placebo	etwashout
003	Placebo	unschedule
004	Placebo	screen	Female	non-Hispanic black	89					4.33	3.26	1879.1	2580	731	633.96	925.2	388.8	2513.06	3505.2	1119.8	1.59	2.2	939.3	1294.25	589	1.63	2.26	838.5	1162.2	514.8	1777.8	2456.45	1103.8	7.2	10.6886	59.8741	46.605
004	Placebo	screen2
004	Placebo	enroll
004	Placebo	d28						196	130	5.03	3.77	2682.76	3440.4	733.2	1212.68	1732.4	439.2	3895.44	5172.8	1172.4
004	Placebo	d56						170	94	4.26	2.95	1908.2	2688.4	1015.2	1922.69	2831.4	895.4	3830.89	5519.8	1910.6																	61.35
004	Placebo	d86t
004	Placebo	d116						172	104	4.76	3.06	3028.76	4709.6	1197.7	1526.04	2538	756	4554.8	7247.6	1953.7																	67.7
004	Placebo	d146t
004	Placebo	d176				160	76			5.58	3.73	1697.56	2545.6	843.6	1088.88	1700.4	670.8	2786.44	4246	1514.4	2.19	3.33	1206.58	1831.8	550.4	2.11	3.25	1482.74	2284.8	702.1	2689.32	4116.6	1252.5	7.5			50.18
004	Placebo	et
004	Placebo	washout				142	73			1.8	1.33	738.15	1117.2	678.3	537.3	810	612	1275.45	1927.2	1290.3																	30.93
004	Placebo	etwashout
004	Placebo	unschedule
006	Placebo	screen	Male	Hispanic	89	124	72			9.33	5.33	7558.88	12947.2	1047.2	7516.8	12864	1056	15075.7	25811.2	2103.2	5.95	9.71	4243.68	6919.2	712.8	6.12	10.78	4602.52	8099.5	751.5	8846.2	15018.7	1464.3	7.2	15.1814	45.5195	56.755
006	Placebo	screen2
006	Placebo	enroll
006	Placebo	d28						155	80	12	6.4	7553.7	13590.5	1078	6577.08	11343.6	938.4	14130.8	24934.1	2016.4																	41.15
006	Placebo	d56						100	75	6.2	4.15	2329.8	3828	550	4656.77	7532.7	1097.2	6986.57	11360.7	1647.2																	25.18
006	Placebo	d86t
006	Placebo	d116						154	96	11.79	7.07	6906.06	10936.8	1014.3	4856	8280	800	11762.1	19216.8	1814.3																	34.51
006	Placebo	d146t
006	Placebo	d176				184	84			14.94	8.56	5956.88	10807.2	881.6	4791.2	8882.8	678.4	10748.1	19690	1560	7.99	14.71	4903.6	9027.2	613.6	7.35	12.3	4642.56	7768.8	631.8	9546.16	16796	1245.4	7.6			16.785
006	Placebo	et
006	Placebo	washout
006	Placebo	etwashout
006	Placebo	unschedule
007	Minocycline	screen	Male	Hispanic	98	134	80																												16.2053	51.2033
007	Minocycline	screen2								2.84	2.12	2521.95	3484.5	1058	2095.72	3000.8	774.4	4617.67	6485.3	1832.4	2.42	3.38	2812.48	3924.8	1161.6	2.05	2.94	1288.8	1854	630	4101.28	5778.8	1791.6	7.6			52.41
007	Minocycline	enroll
007	Minocycline	d28						142	88	3.8	2.89	2717.88	3748.8	908.8	1743.03	2610.8	599.2	4460.91	6359.6	1508																	45.7
007	Minocycline	d56						152	90	4.41	3.19	1544.85	2255.45	513.5	1790.4	2592	612	3335.25	4847.45	1125.5																	34.25
007	Minocycline	d86t
007	Minocycline	d116						128	86	5.22	3.81	2734.58	3766.8	832.2	2530.8	3465.6	877.8	5265.38	7232.4	1710																	47.13
007	Minocycline	d146t
007	Minocycline	d176				174	102			6.95	5.29	2818.62	3868.2	617.4	4026.33	5451.6	993.3	6844.95	9319.8	1610.7	2.28	2.88	1547	1951.6	678.3	2.34	3.34	2404.27	3436.4	1028.5	3951.27	5388	1706.8	8.7			39.225
007	Minocycline	et
007	Minocycline	washout				159	96			4.82	4.02	4245.92	5589.6	992.8	3559.84	4529.6	927.2	7805.76	10119.2	1920																	48
007	Minocycline	etwashout
007	Minocycline	unschedule
008	Placebo	screen	Male	Hispanic	80	110	65			5.78	3.05	1033.76	1765.4	691.6	1093.96	1721.2	463.4	2127.72	3486.6	1155	3.05	5.08	1710.95	2850	560.5	2.54	4.35	1557.6	2666.8	613.6	3268.55	5516.8	1174.1	7.3	10.2642	57.8261	30.42
008	Placebo	screen2
008	Placebo	enroll
008	Placebo	d28						106	65	1.54	0.78	725	1462.5	1037.5	544.95	1144.5	840	1269.95	2607	1877.5																	47.11
008	Placebo	d56						140	79	1.66	0.86	246.61	509.6	327.6	438.4	864	784	685.01	1373.6	1111.6																	21.2
008	Placebo	d86t
008	Placebo	d116
008	Placebo	d146t
008	Placebo	d176
008	Placebo	et
008	Placebo	washout
008	Placebo	etwashout				149	80			1.4	0.78	338.25	637.5	630	273.6	544	624	611.85	1181.5	1254														7.3			24.59
008	Placebo	unschedule
009	Minocycline	screen	Male	Hispanic	89	120	74																												7.30185	53.6153
009	Minocycline	screen2								2.03	1.52	1209.8	1690.5	851	333.2	489.6	333.2	1543	2180.1	1184.2	1.68	2.26	1250.4	1680	744	1.22	1.7	582.75	815.85	479.15	1833.15	2495.85	1223.15	6.4			33.045
009	Minocycline	enroll
009	Minocycline	d28						120	75	1.33	0.97	643.8	864	642	495.36	731	533.2	1139.16	1595	1175.2																	32.13
009	Minocycline	d56						128	74	1.06	0.68	388.17	627	718.2	316.79	513.5	513.5	704.96	1140.5	1231.7																	33.94
009	Minocycline	d86t
009	Minocycline	d116						118	76	0.63	0.39	155.92	264	602.25	323.51	532.95	832.15	479.43	796.95	1434.4																	37.33
009	Minocycline	d146t
009	Minocycline	d176				106	66			0.7	0.38	199.52	318.2	438.6	209.44	396	589.6	408.96	714.2	1028.2	0.28	0.5	257.92	457.6	915.2	0.35	0.63	281.58	507	811.2	539.5	964.6	1726.4	7.2			35.84
009	Minocycline	et
009	Minocycline	washout				121	72			1.3	0.94	475	653.6	570	758	1070	900	1233	1723.6	1470																	40.35
009	Minocycline	etwashout
010	Placebo	screen	Male	Hispanic	97	136	78																												15.3429	63.4278
010	Placebo	screen2								2.22	1.62	958.1	1293.5	526.5	1052.56	1663.8	554.6	2010.66	2957.3	1081.1	1.84	2.63	840	1200	456	1.62	2.56	1045.5	1650	645	1885.5	2850	1101	7.5			38.38
010	Placebo	enroll
010	Placebo	d28						150	69	2.69	1.84	1388.8	2070.8	1066.4	489.58	746.2	336.7	1878.38	2817	1403.1																	57.44
010	Placebo	d56						180	74	0.84	0.64	714.24	993.6	528	703.56	1131.6	475.6	1417.8	2125.2	1003.6																	42.07
010	Placebo	d86t
010	Placebo	d116						124	60	0.85	0.57	440.44	673.4	564.2	292.04	480.2	431.2	732.48	1153.6	995.4																	31.11
010	Placebo	d146t
010	Placebo	d176				157	71			1.29	0.93	655.2	923	598	361.44	547.2	489.6	1016.64	1470.2	1087.6	1.07	1.52	716.9	1018.4	670	0.53	0.89	276.36	460.6	517	993.26	1479	1187	7.2			44.975
010	Placebo	et
010	Placebo	washout				153	73			1.16	0.84	704.01	948.6	688.2	235.8	340.6	458.5	939.81	1289.2	1146.7														7.2			46.94
010	Placebo	etwashout
010	Placebo	unschedule
012	Minocycline	screen	Male	Asian/Pacific Islander	103	120	74																												17.5934	36.2847
012	Minocycline	screen2								6.66	4.52	2818.2	4116	1449	2966.4	4358.4	1363.2	5784.6	8474.4	2812.2	2.4	3.48	1717.76	2496	716.8	3.54	5.47	2057.85	3182.4	581.4	3775.61	5678.4	1298.2	13.2			80.82
012	Minocycline	enroll
012	Minocycline	d28						140	97	4.7	3.47	1379.7	2003.4	831.6	1454.18	2002	700.7	2833.88	4005.4	1532.3																	57.67
012	Minocycline	d56						134	90	2.42	1.69	1364.62	1959.6	923	2350.08	3302.4	1369.6	3714.7	5262	2292.6																	82.72
012	Minocycline	d86t
012	Minocycline	d116						132	88	3.39	2.57	2540.3	3378.2	1409.8	2076.9	2953.2	855.6	4617.2	6331.4	2265.4																	83.46
012	Minocycline	d146t
012	Minocycline	d176				138	91			2.64	1.94	908.71	1282.6	701.8	3190.48	4408	1292	4099.19	5690.6	1993.8	1.35	1.99	1431.48	2098.9	1057	1.26	1.77	1582	2226	1260	3013.48	4324.9	2317	11			87.72
012	Minocycline	et
012	Minocycline	washout				130	77			3.78	3.05	809.6	1067.2	404.8	1386	1710	480	2195.6	2777.2	884.8																	30.81
012	Minocycline	etwashout
012	Minocycline	unschedule
015	Placebo	screen	Male	Hispanic	95	128	78																												16.6653	39.0007
015	Placebo	screen2								5.1	3.5	2877.42	4604.6	964.6	3284.4	5188.4	1237.6	6161.82	9793	2202.2	2.75	4.13	3447.52	5173.6	1252.8	2.3	3.57	2762.76	4286.1	1201.2	6210.28	9459.7	2454	11			76.87
015	Placebo	enroll
015	Placebo	d28						127	68	5.5	3.34	3733.22	5883.8	1401.6	3766.5	6082.2	1562.4	7499.72	11966	2964																	101.21
015	Placebo	d56						128	86	7.03	4.85	3615	5800	1125	4904.74	7264.4	1473.2	8519.74	13064.4	2598.2																	78.73
015	Placebo	d86t
015	Placebo	d116						132	78	6.34	4.14	3864	5635	1288	3053.08	4534.75	1139.75	6917.08	10169.8	2427.75																	71.11
015	Placebo	d146t
015	Placebo	d176				118	67			5.58	4.01	7182	10564	1558	3665.72	5243.2	1333.4	10847.7	15807.2	2891.4	4.6	6.34	6778.1	9346.2	1473.5	2.77	3.67	3452.6	4562.8	1244.4	10230.7	13909	2717.9	9.9			72.985
015	Placebo	et
015	Placebo	washout				120	60			2.91	2.2	3393.06	4642.8	1685.4	1680.75	2390.4	1070.7	5073.81	7033.2	2756.1																	75.66
015	Placebo	etwashout
015	Placebo	unschedule
016	Minocycline	screen	Male	Hispanic	100	132	84																												15.8631	40.8871
016	Minocycline	screen2								3.56	2.38	1908.72	2494.8	660	2600.4	3454	968	4509.12	5948.8	1628	3.15	4.3	2781.8	3794	882	2.09	2.79	1923.72	2558.4	918.4	4705.52	6352.4	1800.4	7.5			55.555
016	Minocycline	enroll
016	Minocycline	d28						140	82	3.89	3.31	2681.6	3056	848	1451.25	1896.3	554.7	4132.85	4952.3	1402.7																	46.98
016	Minocycline	d56						132	84	3.49	2.83	1966.5	2663.4	979.8	1442.79	1927.8	612	3409.29	4591.2	1591.8																	48.66
016	Minocycline	d86t
016	Minocycline	d116						126	84	4.98	3.94	3459.43	3920.8	760.5	2421.44	2649.6	625.6	5880.87	6570.4	1386.1																	50.8
016	Minocycline	d146t
016	Minocycline	d176				130	82			4.52	3.99	4108.05	4717.5	1045.5	2419.56	2763.6	658	6527.61	7481.1	1703.5	3.88	4.18	3721.11	4004.4	958.5	3.06	3.79	1890.57	2337.5	617.1	5611.68	6341.9	1575.6	7.7			62.375
016	Minocycline	et
016	Minocycline	washout				123	77			3.96	3.54	3852.64	4171.2	1144	2167.2	2928	792	6019.84	7099.2	1936																	61.05
016	Minocycline	etwashout
016	Minocycline	unschedule
018	Placebo	screen	Male	Hispanic	91	118	78																												29.8179	58.9405
018	Placebo	screen2								5.92	4.15	1612.45	2191	374.5	2437.32	3568.2	649.8	4049.77	5759.2	1024.3	3.32	4.48	1882.11	2545.6	567.6	2.96	4.04	2160	2943	729	4042.11	5488.6	1296.6	6			40.615
018	Placebo	enroll
018	Placebo	d28						140	80	6.01	4.23	1916.25	2782.5	462	2369.12	3590.4	516.8	4285.37	6372.9	978.8																	31.72
018	Placebo	d56						138	73	6.25	4.34	4128.8	6344	910	2074.83	3031.8	492.9	6203.63	9375.8	1402.9																	46.76
018	Placebo	d86t
018	Placebo	d116						156	83	10.27	7.67	3995.2	5288.8	378.4	3205.44	4457.6	728	7200.64	9746.4	1106.4																	33.67
018	Placebo	d146t
018	Placebo	d176				107	65			5.81	4.37	2635.22	3488.8	490	2544.43	3556.85	512.9	5179.65	7045.65	1002.9	3.37	6.37	1557.2	2944.4	462.4	4	5.86	2406.28	3526	602	3963.48	6470.4	1064.4	6.1			26.9
018	Placebo	et
018	Placebo	washout				120	66			5.58	4.05	1221.75	1702.5	285	1907.34	2988	481.4	3129.09	4690.5	766.4																	17.36
018	Placebo	etwashout
018	Placebo	unschedule
019	Minocycline	screen	Male	Hispanic	105	144	86			3.48	2.54	846.64	1128.6	478.8	1835.4	2466.75	1035	2682.04	3595.35	1513.8	2.15	2.94	1163.58	1590.8	541.2	1.74	2.44	1554.88	2184.4	894.4	2718.46	3775.2	1435.6	8.9	7.98905	50.6393	67.47
019	Minocycline	screen2
019	Minocycline	enroll
019	Minocycline	d28						162	89	3.68	2.69	1403.92	1794	460	1879.2	2624.4	955.8	3283.12	4418.4	1415.8																	61.18
019	Minocycline	d56						96	58	2.25	1.84	1214.42	1484.2	664.2	1298	1782	858	2512.42	3266.2	1522.2																	49.79
019	Minocycline	d86t
019	Minocycline	d116						181	73	2.95	2.36	1709.82	2066.4	554.4	2208.64	2822.4	963.2	3918.46	4888.8	1517.6																	65.58
019	Minocycline	d146t
019	Minocycline	d176				160	90			4.01	2.63	2388.2	3175.5	657	2760	3808.8	938.4	5148.2	6984.3	1595.4	3.64	4.84	2137.38	2844.45	588	4.18	5.6	3973.38	5320	950	6110.76	8164.45	1538	10.3			67.28
019	Minocycline	et
019	Minocycline	washout				118	76			3.05	2.4	2282.6	2777.5	449.45	1987.02	2519.4	866.4	4269.62	5296.9	1315.85																	51.46
019	Minocycline	etwashout
019	Minocycline	unschedule
020	Minocycline	screen	Male	Hispanic	94	142	70			3.08	2.41	1494.9	2024	737	973.05	1326	533	2467.95	3350	1270	2.54	2.44	1257.48	1209.6	495.6	1.69	2.31	753.36	1029.3	445.3	2010.84	2238.9	940.9	5.2	8.09035	59.5784	53
020	Minocycline	screen2
020	Minocycline	enroll
020	Minocycline	d28						132	80	3.05	2.57	1346.4	1652.4	673.2	1364.22	1564.2	712.8	2710.62	3216.6	1386																	64.68
020	Minocycline	d56						158	86	2.63	2.08	1152.41	1414	646.4	1258	1500	650	2410.41	2914	1296.4																	62.58
020	Minocycline	d86t
020	Minocycline	d116						145	71	2.56	2.09	1464.29	1969.8	693.45	878.4	1276.8	412.8	2342.69	3246.6	1106.25																	50.61
020	Minocycline	d146t
020	Minocycline	d176
020	Minocycline	et				142	70
020	Minocycline	washout
020	Minocycline	etwashout				146	85			1.88	1.56	790.08	1017.6	528	935.55	1154.25	716.85	1725.63	2171.85	1244.85														6.2			58.09
020	Minocycline	unschedule
021	Placebo	screen	Male	Hispanic	92	124	76																												17.1006	47.2882
021	Placebo	screen2								6.11	4.63	2246.24	3221.9	535.3	3150.85	4495	884.5	5397.09	7716.9	1419.8	3.67	5.34	2546.1	3699	693	3.81	5.5	2720	3927	714	5266.1	7626	1407	6			43.205
021	Placebo	enroll
021	Placebo	d28						142	80	5.13	4.94	3427.48	4653	658	3574.48	4971.2	852.8	7001.96	9624.2	1510.8																	46.59
021	Placebo	d56						160	89	6.22	4.75	2213	2950	570	2222.12	2861.6	788.4	4435.12	5811.6	1358.4																	43.22
021	Placebo	d86t
021	Placebo	d116
021	Placebo	d146t
021	Placebo	d176
021	Placebo	et				164	90			5.57	3.96	1978.11	2803.95	641.7	2335.62	3283	790.6	4313.73	6086.95	1432.3	2.86	4.03	1321.6	1862	462	3.08	4.39	3235.32	4609.6	1049.2	4556.92	6471.6	1511.2	5.5			43.835
021	Placebo	washout
021	Placebo	etwashout				144	90			5.08	3.68	1541.28	2211.6	478.8	1839.1	2660.6	583	3380.38	4872.2	1061.8																	31.63
021	Placebo	unschedule
022	Minocycline	screen	Female	non-Hispanic black	97	132	80			1.61	1.05	230.52	404.6	278.8	645.15	1035	701.5	875.67	1439.6	980.3	0.96	1.43	359.1	533.4	373.8	0.81	1.4	1000.68	1736	1240	1359.78	2269.4	1613.8	8.5	11.0883	45.1581	126.105
022	Minocycline	screen2
022	Minocycline	enroll
022	Minocycline	d28						136	72	1.76	1.27	1164.53	1545.3	1100.9	778.32	1184.4	648.6	1942.85	2729.7	1749.5																	197.52
022	Minocycline	d56						123	65	2.36	1.51	911.4	1264.8	790.5	516.6	777	476	1428	2041.8	1266.5																	134.33
022	Minocycline	d86t
022	Minocycline	d116						133	63	1.95	1.36	907.24	1247.75	933.8	753.5	1107.8	649.4	1660.74	2355.55	1583.2																	167.92
022	Minocycline	d146t
022	Minocycline	d176				135	66			1.57	1.09	449.28	672	697.6	457.9	712.5	560.5	907.18	1384.5	1258.1	0.81	1.17	613.82	893	761.4	0.9	1.43	541.84	863.2	603.2	1155.66	1756.2	1364.6	7.6			124.045
022	Minocycline	et
022	Minocycline	washout				128	53			0.98	0.67	159.18	205.8	239.4	407.36	592.8	714.4	566.54	798.6	953.8																	94.04
022	Minocycline	etwashout
022	Minocycline	unschedule
025	Placebo	screen	Male	Hispanic	100	176	96			5.1	3.96	1958.88	2534.4	536.8	4932.12	6486	1338.6	6891	9020.4	1875.4	3.84	5.07	2176.3	2877	567	3.34	4.39	4808.15	6313.5	1437.5	6984.45	9190.5	2004.5	8.3	18.1875	41.963	64.36
025	Placebo	screen2
025	Placebo	enroll
025	Placebo	d28						145	88	6.83	5.22	3029.2	3824	608	4221.69	5578.1	1052.7	7250.89	9402.1	1660.7																	69.61
025	Placebo	d56						150	96	6.6	5.38	3965.52	5408	894.4	4065.04	5002	866.2	8030.56	10410	1760.6																	76.08
025	Placebo	d86t
025	Placebo	d116						185	110	8.84	6.03	2769.48	3851.4	431.2	4532.38	6379.4	818.3	7301.86	10230.8	1249.5																	46.28
025	Placebo	d146t
025	Placebo	d176				174	100			4.66	3.53	1641.5	2121	476	2787.4	3665.2	939.4	4428.9	5786.2	1415.4	3.05	4	2064.92	2705.6	676.4	3.39	4.53	4157.94	5561.4	1228.2	6222.86	8267	1904.6	9.1			65.65
025	Placebo	et
025	Placebo	washout				116	70			4.28	2.96	1253.12	1742.4	572	2796.26	3742.2	994.95	4049.38	5484.6	1566.95																	49.41
025	Placebo	etwashout
025	Placebo	unschedule
026	Placebo	screen	Female	Hispanic	83	119	65			2.2	1.4	987.12	1447.2	936	581.23	906.1	640.9	1568.35	2353.3	1576.9	1.08	1.68	860.2	1334	793.5	0.76	1.26	441.6	731.4	579.6	1301.8	2065.4	1373.1	8.3	12.2628	30.3217	106.445
026	Placebo	screen2
026	Placebo	enroll
026	Placebo	d28						146	80	1.35	1.02	1116.3	1537.2	878.4	777.86	1139.2	925.6	1894.16	2676.4	1804																	100.22
026	Placebo	d56						137	58	2	1.54	2256.66	2920.05	1474.2	151	235	165	2407.66	3155.05	1639.2																	119.53
026	Placebo	d86t
026	Placebo	d116						148	77	1.29	0.86	682.11	1015.3	858	395.57	591.31	693.26	1077.68	1606.61	1551.26																	110.8
026	Placebo	d146t
026	Placebo	d176				125	59			0.94	0.58	411.18	667.5	961.2	381.81	614.9	1029.6	792.99	1282.4	1990.8	0.51	0.85	403.5	672.5	793.55	0.22	0.38	171.77	293.7	774.3	575.27	966.2	1567.85	9			131.11
026	Placebo	et
026	Placebo	washout				120	55			2.12	1.44	595	867	586.5	694.26	1121.4	768.6	1289.26	1988.4	1355.1																	94.86
026	Placebo	etwashout
026	Placebo	unschedule
030	Placebo	screen	Male	Asian/Pacific Islander	121	150	106																												10.0726	56.8542
030	Placebo	screen2								2.12	1.72	706.55	942.5	390	1328.7	1818.9	786.9	2035.25	2761.4	1176.9	1.59	2.16	905.84	1232.8	569.5	1.38	1.92	1408.47	1968.4	1024.1	2314.31	3201.2	1593.6	7.2			39.905
030	Placebo	enroll
030	Placebo	d28						140	75	2.63	2.19	1092.92	1385.5	692.75	1683.38	2211	904.5	2776.3	3596.5	1597.25																	51.29
030	Placebo	d56						130	90	6.05	5.09	1004.91	1285.7	270.9	1634.86	2089.8	541.8	2639.77	3375.5	812.7																	30.26
030	Placebo	d86t
030	Placebo	d116
030	Placebo	d146t
030	Placebo	d176
030	Placebo	et								1.64	1.22	509.4	711	396	494.46	716.9	596.3	1003.86	1427.9	992.3																	27.13
030	Placebo	washout
030	Placebo	etwashout				129	75			2.93	1.86	333.87	595.2	376.65	353.73	592.8	351	687.6	1188	727.65			0	0	0	0.71	1.12	239.85	377.2	336.2	239.85	377.2	336.2	7.7			14.43
030	Placebo	unschedule
033	Minocycline	screen	Male	Hispanic	85.3333	116	90																												10.5654	43.5127
033	Minocycline	screen2								2.64	2.08	2099.2	2706	1230	516.88	652.4	330.4	2616.08	3358.4	1560.4	1.92	2.51	2770.24	3625.6	1443.2	1.82	2.35	1712.17	2213.9	943.2	4482.41	5839.5	2386.4	8.4			54.6
033	Minocycline	enroll
033	Minocycline	d28						117	77	1.58	1.23	2335.2	2996	1498	1272.04	1581.2	920.4	3607.24	4577.2	2418.4																	64.12
033	Minocycline	d56						121	67	1.96	1.71	1885.59	2152.5	1205.4	2188.16	2472.2	1472.8	4073.75	4624.7	2678.2																	68.17
033	Minocycline	d86t
033	Minocycline	d116						136	74	1.78	1.41	2991.84	4010.8	1598.9	1948.21	2786	1273.6	4940.05	6796.8	2872.5																	84.13
033	Minocycline	d146t
033	Minocycline	d176				106	70			1.78	1.38	571.2	787.2	470.4	339.12	453.6	273.6	910.32	1240.8	744	1.04	1.43	1029.92	1413	989.1	1.03	1.4	774.88	1052.1	751.5	1804.8	2465.1	1740.6	11.4			33.315
033	Minocycline	et
033	Minocycline	washout				140	80			3.4	2.46	1082.32	1515.9	440.1	1331.31	1850.7	696.5	2413.63	3366.6	1136.6																	28.83
033	Minocycline	etwashout
035	Minocycline	screen	Male	Hispanic	101	135	84																												20.7392	40.6954
035	Minocycline	screen2								5.28	4.14	2545.92	3005.6	829.6	2754	3375	810	5299.92	6380.6	1639.6	2.64	3.39	2511.6	3229.2	952.2	2.02	2.5	1818	2250	900	4329.6	5479.2	1852.2	8.4			162.95
035	Minocycline	enroll
035	Minocycline	d28						105	70	5.78	4.7	2429.72	3280.4	722.8	3261.92	4321.6	1095.2	5691.64	7602	1818																	144.61
035	Minocycline	d56						144	85	6.26	5.32	3002	3855.2	853.2	2910	3900	1380	5912	7755.2	2233.2																	142.11
035	Minocycline	d86t
035	Minocycline	d116						115	80	6.17	4.5	2254.88	2951.2	666.4	2550.11	3495.3	1098	4804.99	6446.5	1764.4																	123.51
035	Minocycline	d146t
035	Minocycline	d176				125	80			2.81	2.01	2912.42	3628.1	944.3	2410.55	3231.85	978.45	5322.97	6859.95	1922.75	2.48	3.44	2274.8	3149	916.5	1.84	2.37	1941.03	2500.35	1054.65	4215.83	5649.35	1971.15	7.4			115.495
035	Minocycline	et
035	Minocycline	washout				116	78			3.44	2.55	1564.16	1971.2	691.2	2618.98	3640	1401.4	4183.14	5611.2	2092.6																	123.09
035	Minocycline	etwashout
035	Minocycline	unschedule
038	Placebo	screen	Female	Hispanic	91	140	66																												13.1006	68.7995
038	Placebo	screen2								16.43	12.23	4060.77	5459.5	347.7	7014	9391.2	705.6	11074.8	14850.7	1053.3	12.99	17.82	4373.03	6001.4	336.7	7.69	10.59	5265.47	7254.6	684.8	9638.5	13256	1021.5	6.4			34.095
038	Placebo	enroll
038	Placebo	d28						175	95	13.02	10.35	6956.69	8656.05	772	8202.87	11033.1	885.6	15159.6	19689.2	1657.6																	37.07
038	Placebo	d56						140	70	19.36	14.44	6331.25	8081.25	456.25	4149.53	5579.2	396.25	10480.8	13660.5	852.5																	19.31
038	Placebo	d86t
038	Placebo	d116						142	80	14.79	6.05	3459.66	5033.55	310.5	3905.58	6028.2	433.5	7365.24	11061.8	744																	13.53
038	Placebo	d146t
038	Placebo	d176				165	80			17.04	11.5	4061.91	6063.4	362.1	5145.25	7961.25	522.5	9207.16	14024.6	884.6	10.61	17.03	2177.97	3494.1	205.2	9.79	15.24	4627.57	7204.6	472.7	6805.54	10698.7	677.9	6.5			12.955
038	Placebo	et
038	Placebo	washout
038	Placebo	etwashout
039	Placebo	screen	Female	Hispanic	90	133	69																												7.18138	38.7077
039	Placebo	screen2								4.08	3.35	1252.68	1543.95	354.05	1813.76	2278.4	652.8	3066.44	3822.35	1006.85	3.11	3.96	1444.16	1838.25	464.4	2.21	3	804.33	1093.5	364.5	2248.49	2931.75	828.9	7.4			28.305
039	Placebo	enroll
039	Placebo	d28						144	80	4.95	3.73	4021	5375.15	1387.65	604.26	769.5	162	4625.26	6144.65	1549.65																	55.63
039	Placebo	d56						144	80	3.54	2.81	1063.24	1368.75	368.65	1434.06	1927.5	539.7	2497.3	3296.25	908.35																	24.27
039	Placebo	d86t
039	Placebo	d116						133	78	1.96	1.52	843.75	1181.25	585	892.41	1245.75	566.25	1736.16	2427	1151.25																	28.18
039	Placebo	d146t
039	Placebo	d176				122	70			2.79	1.93	805.2	1104	288	1152.13	1721.4	422.8	1957.33	2825.4	710.8	2.08	3.03	466.2	679	224	2.51	3.75	1104.13	1650	440	1570.33	2329	664	7.6			20.475
039	Placebo	et
039	Placebo	washout				140	70			3.1	2.49	623.22	846	274.95	926.42	1374.45	464.1	1549.64	2220.45	739.05																	18.88
039	Placebo	etwashout
039	Placebo	unschedule
040	Minocycline	screen	Male	Hispanic	87	116	72																												9.25667	51.4004
040	Minocycline	screen2								2.82	2.17	1359.24	1843.65	819.4	1092.39	1507.45	433.65	2451.63	3351.1	1253.05	2.42	3.27	1366.32	1845	563.75	2.93	3.93	1532.45	2057.7	523.45	2898.77	3902.7	1087.2	8.9			73.79
040	Minocycline	enroll
040	Minocycline	d28						154	100	3.51	2.78	2923.92	3517.35	825.3	1387.46	1799.2	709.3	4311.38	5316.55	1534.6																	91.81
040	Minocycline	d56						124	85	5.23	4.35	2413.29	2997.3	757.05	1215.55	1525.1	558.7	3628.84	4522.4	1315.75																	108.36
040	Minocycline	d86t
040	Minocycline	d116
040	Minocycline	d146t
040	Minocycline	d176
040	Minocycline	et
040	Minocycline	washout
040	Minocycline	etwashout
040	Minocycline	unschedule
041	Minocycline	screen	Male	Hispanic	103	140	85			2.16	1.56	1376.1	1897.5	726	1467.57	2035.2	699.6	2843.67	3932.7	1425.6	1.76	2.46	1393.22	1949.55	792.5	1.59	2.32	1046.46	1524.75	658.05	2439.68	3474.3	1450.55	12.1	23.2799	58.694	61.38
041	Minocycline	screen2
041	Minocycline	enroll
041	Minocycline	d28						155	80	1.65	1.24	977.85	1316.1	701.1	992.51	1365.46	733.68	1970.36	2681.56	1434.78																	59.43
041	Minocycline	d56						152	90	1.56	1.12	1333.71	1865.15	894.25	1267.13	1853	872	2600.84	3718.15	1766.25																	74.03
041	Minocycline	d86t
041	Minocycline	d116						150	80	1.69	1.16	707.52	1065.3	733.65	691.65	1017.6	715.5	1399.17	2082.9	1449.15																	62.23
041	Minocycline	d146t
041	Minocycline	d176				120	85			1.24	0.84	706.23	1024.1	784.7	982.62	1431	810.9	1688.85	2455.1	1595.6	0.94	1.43	734.8	1118.9	784.9	1.45	2.13	1057.92	1550.4	729.6	1792.72	2669.3	1514.5	10.5			59.16
041	Minocycline	et
041	Minocycline	washout				135	85			2.04	1.37	1267.23	1816.6	922.95	1403.6	2047.95	1032.3	2670.83	3864.55	1955.25																	89.46
041	Minocycline	etwashout
041	Minocycline	unschedule
042	Placebo	screen	Female	Hispanic	97	152	69																												4.29021	56.7392
042	Placebo	screen2								0.91	0.75	572.26	702.9	553.8	916.32	1170.3	1008.45	1488.58	1873.2	1562.25	1.08	1.29	789.45	940.5	731.5	1.17	1.43	847.39	1041.6	726.95	1636.84	1982.1	1458.45	5.9			37.49
042	Placebo	enroll
042	Placebo	d28						150	90	1.31	1.16	959.2	1079.1	741.2	1071.99	1264.2	864.3	2031.19	2343.3	1605.5																	49.95
042	Placebo	d56						155	90	1.23	1.11	544.44	679.25	564.3	697.13	867.75	682.5	1241.57	1547	1246.8																	37.14
042	Placebo	d86t
042	Placebo	d116						142	85	0.63	0.47	586.37	800.25	727.5	592.19	800.25	640.2	1178.56	1600.5	1367.7																	33.24
042	Placebo	d146t
042	Placebo	d176				135	76			2.02	1.57	935.28	1243.55	804.65	639.36	885.6	619.2	1574.64	2129.15	1423.85	1.54	2	963.75	1250	625	1.29	1.85	954.45	1360.8	737.1	1918.2	2610.8	1362.1	6			32.5
042	Placebo	et
042	Placebo	washout				135	68			2.28	1.8	1272.37	1614	685.95	901.53	1219.05	699.3	2173.9	2833.05	1385.25																	32.76
042	Placebo	etwashout
042	Placebo	unschedule
043	Placebo	screen	Male	Hispanic	100	145	78																												6.34634	57.3087
043	Placebo	screen2								3.99	3.28	1843.1	2263.45	791.65	1313.77	1659	553	3156.87	3922.45	1344.65	2.76	3.53	2319.94	2962.35	839.9	2.89	3.67	1628	2068	563.2	3947.94	5030.35	1403.1	8.6			58.29
043	Placebo	enroll
043	Placebo	d28						140	80	2.77	2.12	1185.3	1452.6	556.2	892	1070	490	2077.3	2522.6	1046.2														9.6			39.16
043	Placebo	d56
043	Placebo	d86t
043	Placebo	d116
043	Placebo	d146t
043	Placebo	d176
043	Placebo	et
043	Placebo	washout
043	Placebo	etwashout
043	Placebo	unschedule
044	Placebo	screen	Male	Hispanic	97	140	75																												9.48118	61.0732
044	Placebo	screen2								2.2	1.75	714.42	885.6	599.4	1355.97	1836.45	947.1	2070.39	2722.05	1546.5	1.68	2.28	415.53	564.3	247.95	1.63	2.3	732.06	1029.2	448.2	1147.59	1593.5	696.15	7.6			45.115
044	Placebo	enroll
044	Placebo	d28						195	90	2.02	1.67	1685.76	2035.2	931.2	1440.77	1822.75	776.65	3126.53	3857.95	1707.85																	66.05
044	Placebo	d56						124	65	1.14	0.97	1235.5	1565	725	624.36	829.9	839.55	1859.86	2394.9	1564.55																	50.94
044	Placebo	d86t
044	Placebo	d116
044	Placebo	d146t
044	Placebo	d176
044	Placebo	et				115	60			1.03	0.72	283.13	397.5	510	451.62	725.4	936	734.75	1122.9	1446	0.45	0.65	304.75	439.9	673.1	0.42	0.71	367.84	623.2	881.6	672.59	1063.1	1554.7	6.8			38.33
044	Placebo	washout
044	Placebo	etwashout				132	70			0.49	0.35	270	405	911.25	432.15	804	1072	702.15	1209	1983.25																	64.57
045	Minocycline	screen	Female	Asian/Pacific Islander	104	149	82																												1.47023	59.4278
045	Minocycline	screen2								4.23	3.55	1183	1582.35	664.45	677.11	940.1	606.9	1860.11	2522.45	1271.35	1.77	2.25	1347.12	1720.8	763.2	0.79	1.17	542.44	802.2	687.6	1889.56	2523	1450.8	9			64.815
045	Minocycline	enroll
045	Minocycline	d28						142	82	1.51	1.13	848.45	1123.3	752.85	603.75	840	787.5	1452.2	1963.3	1540.35																	77.57
045	Minocycline	d56						202	92	0.78	0.54	291	438	528	327.52	480.6	712	618.52	918.6	1240														7.5			55.64
045	Minocycline	d86t
045	Minocycline	d116						140	85	0.71	0.46	320.26	481.65	659.1	341.6	549	701.5	661.86	1030.65	1360.6																	67.07
045	Minocycline	d146t
045	Minocycline	d176				126	80			0.4	0.27	198.34	310.2	554.6	147.62	268.4	634.4	345.96	578.6	1189	0.3	0.52	132.3	224	434	0.26	0.45	180.84	315.1	698.7	313.14	539.1	1132.7	7.4			47.245
045	Minocycline	et
045	Minocycline	washout				128	76			1.13	0.7	194.25	323.75	665	157.08	297.5	499.8	351.33	621.25	1164.8																	58.66
045	Minocycline	etwashout
045	Minocycline	unschedule

## Sheet: IL6
patient__	patient_category	Source	Baseline	LastValueCarriedForward	PctChange
1	M	IL_6	0.0307	0.0323	0.0521173
2	M	IL_6	0.0444	0.028	-0.369369
3	P	IL_6	0.0373	0.0812	1.17694
6	P	IL_6	0.1	0.2836	1.836
7	M	IL_6	0.0252	0.0504	1
9	M	IL_6	0.0138	0.0105	-0.23913
10	P	IL_6	0.0322	0.021	-0.347826
12	M	IL_6	0.0186	0.0128	-0.311828
15	P	IL_6	0.0318	0.035	0.100629
16	M	IL_6	0.0128	0.0113	-0.117188
18	P	IL_6	0.0538	0.0911	0.693309
19	M	IL_6	0.0518	0.0625	0.206564
20	M	IL_6	0.0226	0.0277	0.225664
21	P	IL_6	0.2767	0.128	-0.537405
22	M	IL_6	0.0279	0.0102	-0.634409
25	P	IL_6	0.0437	0.1099	1.51487
26	P	IL_6	0.0615	0.0134	-0.782114
30	P	IL_6	0.0355	0.1113	2.13521
33	M	IL_6	0.0561	0.0238	-0.575758
35	M	IL_6	0.0095	0.0114	0.2
38	P	IL_6	0.3854	0.3481	-0.0967826
39	P	IL_6	0.0262	0.0718	1.74046
41	M	IL_6	0.0513	0.0176	-0.65692
42	P	IL_6	0.0924	0.1127	0.219697
44	P	IL_6	0.0137	0.0158	0.153285
45	M	IL_6	0.0308	0.0155	-0.496753

## Sheet: Osteoprotegerin
patient__	patient_category	Source	Baseline	LastValueCarriedForward	PctChange
1	M	OPGN	2.3	2.3	0
2	M	OPGN	2.08	1.99	-0.0432692
3	P	OPGN	2.2	1.57	-0.286364
6	P	OPGN	4.88	5.77	0.182377
7	M	OPGN	2.33	3.09	0.32618
9	M	OPGN	1.03	0.64	-0.378641
10	P	OPGN	1.19	1.08	-0.092437
12	M	OPGN	1.92	0.8	-0.583333
15	P	OPGN	1.84	1.88	0.0217391
16	M	OPGN	1.53	1.28	-0.163399
18	P	OPGN	2.92	4.23	0.44863
19	M	OPGN	2.02	2.52	0.247525
20	M	OPGN	1.57	1.61	0.0254777
21	P	OPGN	3.51	2.21	-0.37037
22	M	OPGN	0.72	0.65	-0.0972222
25	P	OPGN	2.29	2.99	0.305677
26	P	OPGN	1.02	0.74	-0.27451
30	P	OPGN	2.11	3.18	0.507109
33	M	OPGN	2.12	1.61	-0.240566
35	M	OPGN	0.49	0.82	0.673469
38	P	OPGN	5.51	10	0.814882
39	P	OPGN	2.09	3.34	0.598086
41	M	OPGN	2.01	1.62	-0.19403
42	P	OPGN	1.39	1.79	0.28777
44	P	OPGN	0.59	1.21	1.05085
45	M	OPGN	1.42	0.33	-0.767606
